# Supplementary material for: Unicellular versus Filamentous: The Glacial Alga Ancylonema alaskana comb. et stat. nov. and Its Ecophysiological Relatedness to Ancylonema nordenskioeldii (Zygnematophyceae, Streptophyta)
Source: Microorganisms. 2021 May 20;9(5):1103. doi: 10.3390/microorganisms9051103 (PMC8161032; doi:10.3390/microorganisms9051103)
Supplement: Supplementary file 1 [file microorganisms-09-01103-s001.zip]

Archive with 1 entries (1 files):
- microorganisms-1214088-supplementary.pdf
